# Supplementary material for: Relationship between Respiratory Microbiome and Systemic Inflammatory Markers in COPD: A Pilot Study
Source: Int J Mol Sci. 2024 Aug 2;25(15):8467. doi: 10.3390/ijms25158467 (PMC11313397; doi:10.3390/ijms25158467)
Supplement: Supplementary file 1 [file ijms-25-08467-s001.zip]

Archive with 1 entries (1 files):
- ijms-3128358-supplementary.pdf
